# Supplementary material for: Antibody affinity maturation and plasma IgA associate with clinical outcome in hospitalized COVID-19 patients
Source: Nat Commun. 2021 Feb 22;12:1221. doi: 10.1038/s41467-021-21463-2 (PMC7900119; doi:10.1038/s41467-021-21463-2)
Supplement: Supplementary file 4 — Source data [file 41467_2021_21463_MOESM4_ESM.zip]

Archive with 3 entries (3 files):
- Supplementary Table 1 final.xlsx
- Supplementary Table 3.xlsx
- Supplementary Table 4 Sequence similarity.xlsx
