# Supplementary material for: Antibody affinity maturation and plasma IgA associate with clinical outcome in hospitalized COVID-19 patients
Source: Nat Commun. 2021 Feb 22;12:1221. doi: 10.1038/s41467-021-21463-2 (PMC7900119; doi:10.1038/s41467-021-21463-2)
Supplement: Supplementary file 4 — Source data [file 41467_2021_21463_MOESM4_ESM.zip › Supplementary Table 1 final.xlsx]

## Sheet: Supplementary table 1
Supplmentary Table 1: Demographic, epidemiological and clinical information of COVID-19 samples
Patient ID	Age (yrs)/Sex	Date Onset of Symptoms	Date Hospitalized	Pre-Existing Conditions	Samples - Days post onset of symptoms	Date	Treatments Received	Clinical Outcome
IS-07	41/M	2020-04-17	4/18/2020	Morbidly obese, borderline diabetic	Day 1	2020-04-17		ICU Survived
					Day 5	2020-04-21
					Day 6	2020-04-22
					Day 7	2020-04-23
					Day 13	2020-04-29
					Day 14	2020-04-30
E-09	76/M	2020-04-18	4/23/2020	Chronic dyspnea, hypertension, Diabetes Mellitus	Day 6	2020-04-23		Expired
					Day 7	2020-04-24
					Day 8	2020-04-25
					Day 10	2020-04-27	patient has been on pronation therapy, steriods and anticoaglulation. Also on hydroxychloroquine.
					Day 12	2020-04-29
E-18	71/M	2020-04-21	4/21/2020	Hypertension, end-stage renal disease on hemodialysis	Day 1	2020-04-21		Expired
					Day 2	2020-04-22
					Day 3	2020-04-23
					Day 5	2020-04-25
					Day 7	2020-04-27
					Day 10	2020-04-30	Patient received his regular dialysis
NS-20	75/M	2020-04-13	4/21/2020	Hypertension, Diabetes	Day 9	2020-04-21		Non-ICU Survived
					Day 11	2020-04-23
					Day 12	2020-04-24
					Day 13	2020-04-25
					Day 14	2020-04-26
NS-22	44/M	2020-04-10	4/24/2020	Obesity	Day 8	2020-04-17		Non-ICU Survived
					Day 10	2020-04-19
					Day 11	2020-04-20
					Day 15	2020-04-24
					Day 16	2020-04-25	Started azithromycin, statins, zine, On IV pain meds for several daysitamin C.
					Day 21	2020-04-30
NS-33	91/F	2020-04-19	2020-04-20	N/A	Day 1	2020-04-20		Non-ICU Survived
					Day 3	2020-04-22
					Day 4	2020-04-23
					Day 5	2020-04-24
					Day 6	2020-04-25
					Day 8	2020-04-27
E-34	89/M	2020-04-17	4/17/2020	Dementia	Day 4	2020-04-21		Expired
					Day 5	2020-04-22
					Day 8	2020-04-25
					Day 11	2020-04-28
					Day 12	2020-04-29
					Day 13	2020-04-30
IS-55	72/M	2020-04-06	2020-04-13	Diabetes mellitus & hypertension	Day 13	2020-04-18		ICU Survived
					Day 15	2020-04-20
					Day 16	2020-04-21
					Day 18	2020-04-23
					Day 19	2020-04-24
					Day 25	2020-04-30
					Day 32	2020-05-07
					Day 33	2020-05-08
					Day 34	2020-05-09
					Day 35	2020-05-10
					Day 36	2020-05-11
					Day 37	2020-05-12
					Day 38	2020-05-13
					Day 39	2020-05-14
					Day 40	2020-05-15
					Day 41	2020-05-16
					Day 43	2020-05-18
E-58	75/M	2020-04-24	2020-05-02	End stage renal disease, hypertension, Myocardial infarction	Day 4	2020-04-28		Expired
					Day 5	2020-04-29
					Day 13	2020-05-07
					Day 14	2020-05-08
					Day 15	2020-05-09
					Day 16	2020-05-10
					Day 17	2020-05-11
					Day 26	2020-05-20
IS-59	60/F	2020-04-12	4/18/2020	Hypotension and Diabetes Mellitus II	Day 10	2020-04-21		ICU Survived
					Day 14	2020-04-24
					Day 15	2020-04-25
					Day 19	2020-04-29
E-61	65/M	2020-04-09	2020-04-15	Hypertension, hypercholesterolemia	Day 10	2020-04-18	azithromycin, ceftriaxone, hydroxychloroquine, statin, lovenox day prior	Expired
					Day 14	2020-04-22
					Day 15	2020-04-23
					Day 22	2020-04-30
					Day 29	2020-05-07	transfused 2 units of convalescent 2days prior and another unit 1 day prior
					Day 30	2020-05-08
					Day 31	2020-05-09
					Day 32	2020-05-10
					Day 33	2020-05-11
IS-73	74/F	2020-04-17	2020-04-17	Diabetes	Day 1	2020-04-17		ICU Survived
					Day 6	2020-04-23
					Day 7	2020-04-24
					Day 12	2020-04-29
					Day 21	2020-05-07
					Day 22	2020-05-08
					Day 23	2020-05-09
					Day 24	2020-05-10
					Day 26	2020-05-12
					Day 27	2020-05-13
					Day 28	2020-05-14
					Day 29	2020-05-15
					Day 30	2020-05-16
					Day 31	2020-05-17
					Day 32	2020-05-18
IS-77	64/F	2020-04-20	2020-04-25	Hypetension	Day 6	2020-04-25		ICU Survived
					Day 11	2020-04-30
					Day 19	2020-05-08
					Day 20	2020-05-09
					Day 21	2020-05-10
					Day 22	2020-05-11
					Day 23	2020-05-12
					Day 24	2020-05-13
					Day 25	2020-05-14
					Day 27	2020-05-16
					Day 28	2020-05-17
					Day 29	2020-05-18
IS-79	56/M	2020-05-02	2020-05-07	Hypetension	Day 6	2020-05-07		ICU Survived
					Day 9	2020-05-10
					Day 10	2020-05-11
					Day 11	2020-05-12
					Day 12	2020-05-13
					Day 13	2020-05-14
					Day 14	2020-05-15
					Day 15	2020-05-16
					Day 16	2020-05-17
					Day 17	2020-05-18
					Day 20	2020-05-21
IS-85	65/M	2020-04-22	2020-05-06	N/A	Day 16	2020-05-07		ICU Survived
					Day 17	2020-05-08
					Day 18	2020-05-09
					Day 22	2020-05-13
					Dayb 23	2020-05-14
					Day 24	2020-05-15
					Day 25	2020-05-16
E-86	68/F	2020-04-28	2020-04-29	Minimally verbal. History of schizophrenia.	Day 10	2020-05-07	Patient given Azrithromycin, zinc, Atorvastatin, Benztropine, Haloperidol, Paroxetine	Expired
					Day 11	2020-05-08
					Day 12	2020-05-09
					Day 13	2020-05-10
					Day 14	2020-05-11	On high doses of steroids
					Day 15	2020-05-12
					Day 16	2020-05-13
					Day 17	2020-05-14
					Day 18	2020-05-15
					Day 19	2020-05-16	Patient is on maximal life support
NS-87	49/M	2020-04-29	2020-05-07	Hypertension	Day 10	2020-05-07		Non-ICU Survived
					Day 11	2020-05-08
					Day 12	2020-05-09
					Day 15	2020-05-12
					Day 16	2020-05-13
					Day 17	2020-05-14
					Day 18	2020-05-15
					Day 19	2020-05-16
					Day 20	2020-05-17
					Day 21	2020-05-18
IS-88	62/F	2020-04-21	2020-04-24	Hypertension, end stage renal disease	Day 3	2020-04-23		ICU Survived
					Day 5	2020-04-25
					Day 10	2020-04-30
					Dau 17	2020-05-07
					Day 18	2020-05-08
					Day 19	2020-05-09
					Day 20	2020-05-10
					Day 21	2020-05-11
IS-89	77/F	2020-05-04	2020-05-04	N/A	Day 4	2020-05-07		ICU Survived
					Day 5	2020-05-08
					Day 6	2020-05-09
					Day 7	2020-05-10
					Day 8	2020-05-11
					Day 9	2020-05-12
					Day 10	2020-05-13
					Day 11	2020-05-14
					Day 12	2020-05-15
					Day 13	2020-05-16
					Day 14	2020-05-17
					Day 15	2020-05-18
NS-90	50/F	2020-05-04	2020-05-05	Myasthenia gravis	Day 4	2020-05-07		Non-ICU Survived
					Day 5	2020-05-08
					Day 6	2020-05-09
					Day 7	2020-05-10
					Day 8	2020-05-11
					Day 9	2020-05-12
					Day 10	2020-05-13
					Day 11	2020-05-14
					Day 12	2020-05-15
					Day 13	2020-05-17
					Day 15	2020-05-18
					Day 16
					Day 19	2020-05-21
E-92	57/M	2020-04-26	2020-04-28	Diabetes	Day 3	2020-05-07		Expired
					Day 4	2020-05-08
					Day 5	2020-05-09
					Day 6	2020-05-10
					Day 7	2020-05-11
					Day 8	2020-05-12
					Day 9	2020-05-13
					Day 10	2020-05-14
					Day 11	2020-05-15
					Day 12	2020-05-16
					Day 13	2020-05-17
					Day 14	2020-05-18
					Day 17	2020-05-21
IS-93	54/F	2020-04-19	2020-04-25	Diabetes mellitus, morbidly obese, hypertension	Day 7	2020-04-25		ICU Survived
					Day 8	2020-04-26
					Day 10	2020-04-29
					Day 18	2020-05-07
					Day 19	2020-05-08
					Day 20	2020-05-09
					Day 21	2020-05-10
					Day 22	2020-05-11
					Day 23	2020-05-12
					Day 24	2020-05-13
					Day 25	2020-05-14
					Day 26	2020-05-15
					Day 27	2020-05-16
					Day 28	2020-05-17
					Day 29	2020-05-18
					Day 31	2020-05-20
IS-94	63/M	2020-05-04	2020-05-06	Morbidly obese	Day 5	2020-05-08		ICU Survived
					Day 6	2020-05-09
					Day 7	2020-05-10
					Day 8	2020-05-11
					Day 10	2020-05-13	started steroids 1 day prior
					Day 11	2020-05-14
					Day 12	2020-05-15	Awaiting convalescent plasma.
					Day 14	2020-05-17	Fentanyl and versed drips off, propofol for sedation, prn ativan, prn fentanyl 1 day prior
					Day 15	2020-05-18
E-95	67/M	2020-04-28	2020-05-07	Diabetes, hypertension, end stage renal disease	Day 10	2020-05-07		Expired
					Day 11	2020-05-08
					Day 12	2020-05-09
					Day 13	2020-05-10
					Day 14	2020-05-11
					Day 15	2020-05-12
NS-96	66/M	2020-05-01	2020-05-07	Diabetes	Day 7	2020-05-07		Non-ICU Survived
					Day 8	2020-05-08
					Day 9	2020-05-09
					Day 10	2020-05-10
					Day 11	2020-05-11
					Day 12	2020-05-12
					Day 13	2020-05-13
					Day 14	2020-05-14
					Day 15	2020-05-15
