# Supplementary material for: Antibody affinity maturation and plasma IgA associate with clinical outcome in hospitalized COVID-19 patients
Source: Nat Commun. 2021 Feb 22;12:1221. doi: 10.1038/s41467-021-21463-2 (PMC7900119; doi:10.1038/s41467-021-21463-2)
Supplement: Supplementary file 4 — Source data [file 41467_2021_21463_MOESM4_ESM.zip › Supplementary Table 3.xlsx]

## Sheet: Cytokine table
Supplementary Table 3: Cytokine/chemokine measurements in COVID-19 samples (pg/mL)
Sample	Bleed Day	IL-1β	IL-2	IL-4	IL-5	IL-6	IL-7	IL-8	IL-10	IL-12	IL-13	IL-17	G-CSF	GM-CSF	IFN-γ	MCP-1	MIP-1β	TNF-α
E-09	6					30.21									3.62	16.28	6.37	14.63
	7					20.51										8.58	4.8
	8	1.21				36.71		4.71							6.37	56	6.64	15.49
	10					60.61		11.49	6.79						17.53	219.35	12.55	13.98
	12					5.43		6.17							7.05	48.38	4.08	21.46
E-18	1							2.83								26.28	5.36	31.22
	2					1.61										7.64	3.86	25.4
	3							3.42							7.28	44.16	4.31	16.45
	5					2.96		10.62							9.98	61.63	8.91	28.68
	7					4.66		5.84	6.54				48.89		9.53	47.57	6.07	16.77
	10					3.12		5.11							4.08	23.73	3.36	24.23
E-34	4	3		9.94	496.35	2896.49		629.41	26.07				1678.45		26.29	342.47	318.73	473.36
	5			1.41	54.29	280.52		509.19	11.21				199		54.22	1159.8	184.38	430.85
	8			1.41	39	91.53		254.07	11.88			14.08	1444.62		84.86	1690.44	165.6	284.58
	11					115.3		74.8	10.08						10.65	554.11	99.05	336.14
	12				33	93.25		92.36	21.92						9.48	604.62	120.23	376.58
	13					130.19		111.29	13.24						5.61	496.48	115.75	321.5
E-58	4	0.26				32.06		12.95							28.48	122.14	21.03	118.12
	5	0.17				31.18		13.62								108.85	19.05	122.91
	13					32.89		13.62								6.1	8.78	59.21
	14					30.12		75.1					82.83			37.8	27.21	45.23
	15	0.14				60.95		82.18					249.25			57.79	28.2	45.5
	16					13.79		77.85								29.36	23.53	36.46
	17					14.79		47.29					243.74			32.55	25.68	28.93
	26					9.62		42.24					146.55			50.75	20.58	29.49
E-61	10					57.91		117.48							32.86	85.58	15.99	22.96
	14					161		30.91								33.58	5.48	17.75
	15	0.12				347.28		112							34.21	96.97	14.47	25.81
	22	0.2				44.09		289.22								13.69	13.13
	29	0.75				719.1		207.72					159.21		42.25	137.28	72.13	81.03
	30	1.13	7.28	1.18	1.18	2500.98		535.59	164.09				1356.64		285.45	990.37	124.95	147.64
	31	0.35				798.44		364.95	13.96				794.15		199.89	422.61	67.38	74.51
	32	0.04				309.82		263.01	29				364.56		210.64	475.11	37.39	59.75
	33	1.5	14.19	1.23	1.23	1060.52		751.71	392.51				2496.83		273.61	864.64	298.56	486.34
E-86	9					144.4		112.19	15.99						258.39	862.22	69.93	99.97
	10	2.86	8.89			113.48		1028.98	19.18						498.81	1930.11	121.14	82.8
	11					40.25		72.96	11.23						58.92	166	26.06	65.57
	12					73.32		110.94							88.96	285.4	52.09	74.98
	13	0.73				68.85		80.73							35.87	112.22	43.41	45.14
	14	2.33				99.83		172.87	7.25						40.7	144.7	66.37	53.01
	15					85.34		23.21								35.45	78.7	48.29
	16					53.5		9.86								25.86	25.77	21.4
	17					333.06		14.13								73.65	26.06	22.99
	18					302.34		15.05								84.94	63.3	26.17
	19					1579.5		47.91	27.97				273.73		20.3	224.53	86.73	49.87
E-92	3					355.12		20.53								6.83	23.94
	4				41.8	578.05		25.09								6.28	28.06	23.05
	5					255.56		45.52								5.99	25.95
	6					163.5		260.8								49.91	55.92	17.44
	7			0.89		337.24		44.92					27.47			8.03	36.08
	8					563.91		14.48									36.39	21.54
	9				31.53	633.17		18									33.99	18.08
	10			1.1	68.05	947.21		22.32									39.26	21.32
	11					406.59		20.44								2.36	25.69	17.44
	12					307.49		17.16								4.9	31.49	22.19
	13					103.94		36.55					72.32			8.55	26.55	17.22
	14					77.48		41.61								9.13	28.06
	17					130.5		50.79					5051.71			8.16	19.72	14.63
E-95	10					12.94		53.34	4.19						14.44	290.27	27.98	68.54
	11					9.56		69.25							18.84	328.22	34.96	59.62
	12					9.65		63.89	4.56				134.02		16.21	291.46	64.75	86.91
	13					6.35		23.28							10.68	138.87	62.71	150.72
	14					6.96		31.17								61.16	47.46	84.01
	15					10.34		35.06								27.32	20.98	56.61
Sample	Bleed Day	IL-1β	IL-2	IL-4	IL-5	IL-6	IL-7	IL-8	IL-10	IL-12	IL-13	IL-17	G-CSF	GM-CSF	IFN-γ	MCP-1	MIP-1β	TNF-α
IS-07	1					4.48									4.08	16.54	1.64
	5					70.69		7.73	5.18				40.05		28.95	60.47	3.06
	6					51.52		3.64					50.36		14.88	40.93	3.72
	7					41.38										14.73	1.85
	13					29.94										8.64	1.87
	14					16.92										16.7	1.27
IS-55	13			2.19	124.33	995.76		30.82							4.93	252.93	87.46	283.52
	15				49.21	594.19		17.69							3.23	170.92	72.47	164.71
	16					303.8		7.88								46.5	30.09	116.61
	18					291.32		11.49								72.29	33.04	110.75
	19					223.97		9.18							2.37	45.38	27.84	116.61
	25					93.31		3.9								13.08	22.3	56.1
	32					23.81		18.03								25.39	53.89	124.76
	33	1.93				7.69		110.15							3.91	149.58	69.49	142.03
	34	12.4				10.14		959.13							4.59	154.85	116.85	151.15
	35	4.44				5.65		96.69							2.54	106.08	50.11	127.07
	36							406.99								45.29	56.16	88.16
	37							4.21								15.3	25.58	104.86
	38															11.59	29.45	97.74
	39							7.72								23.91	37.83	116.61
	40							4.06								12.63	25.36	104.86
	41					65.83		6.27								29.45	18.72	24.48
	43							63.73	5.63						3.23	101.78	91.96	195.92
IS-59	10					4.96		25.21								37.84	17.34	9.99
	14					50.75		10.82								13.72	17.05	16.87
	15					28.51		20.13								15.66	11.68	5.29
	19					56.71		3.91								7.94	13.75	4.64
IS-73	1
	6					8.53		15.76								49.86	28.19	87.35
	7					15.22	15.72	44.74					103.41		3.56	104.89	73.79	97.42
	12					13.74		30.55								32.65	15.93	65.85
	21					24.53		37.91					40.53		6.16	312.92	30.6	115.19
	22					13.91		37.91					148.18		4.01	197.19	38.33	102.99
	23					20.82		37.91					42.09			217.23	39.76	117.4
	24	2.52				22.19		356.79					623.79		96.5	835.75	64.85	114.09
	26					35.52		44.74					40.53			192.51	42.74	132.82
	27	1.4				69.867		89.68	27.32				895.59		17.2	648.93	51.45	135.01
	28					61.86		42.34								151.13	45.41	122.92
	29					26.31		32.02							7.42	229.34	46.71	145.95
	30					23.16		27.25							4.88	195.53	42.61	173.11
	31					40.69		27.8					27.95		3.56	235.65	52.23	172.03
	32					24.48		29.45								103.17	35.73	153.58
IS-77	6	1.27				569.19	9.01	141.58	10.71				91.69		22.39	415.72	117.86	89.59
	11												203.51				1.79
	19					105.24		35.33								52.48	28.39	10.28
	20	1.16				91.62		233.76					27.95		4.44	42.93	34.3	21.4
	21					139.66		10.15					40.53			34.23	46.38	40.45
	22					486.78		48.63					94.63		23.35	166.49	66.42	29.82
	23					505.28		10.87								15.95	37.74	64.71
	24					573.92		14.13					35.85			49.5	62.12	36.93
	25					349.12		9.25					29.54			20.27	40.15	63.57
	27					157.18		5.47								9.72	28.58	58.99
	28					75.52		5.11								11.64	23.51	63.57
	29	19.44	112.49	1.45	120.72	51.91		516.52		66.44	17.27		448.69	21.17	186.55	884.47	224.31	976.03
IS-79	6					68.3		67.65	6.39				985.9		11.49	114.54	52.49	72.68
	9	10.88	81.08	1.69	81.14	27.22		225.73		53.58	3.48		565.05	11.19	17.97	87.68	84.72	529.43
	10	13.47	106.71	2.46	115.41	26.25	10.39	143.52		74.68	4.65		447.32	18.04	24.11	120.18	94.3	648.34
	11	2.36	43.6		102.88	34.6		37.72		36.8				14.73	8.65	16.1	52.68	338.55
	12	4.23	42.71		91.07	24.93		23.59		38.02			27.95	11.7	7.83	12.11	58.21	300.85
	13	5.12				6.4		25.42		7.49						17.22	83.8	276.63
	14	7.51			58.51	70.86		123.64		27.01			498.02	7.71	17.58	76.78	54.44	162.28
	15				34.49	47.18		27.62		5.93				3.42			21.88	36.93
	16	2.44				43.44		19.4								15.8	53.27	48.61
	17	4.43				46.32		18.12								17.03	69.42	47.45
	20				80.38	49.03		41.23		35.34				9.46	8.24	16.54	43.46	25.03
IS-85	16					249.21	8.31	47.7					45.18		78.82	915.43	40.41	102.99
	17	1.26			17.26	192.19		153.84	8.84				489.77		306.52	722.92	37.52	49.87
	18					143.67	18.27	47.91							198.54	1014.49	34.39	101.53
	22					20.57	24.78	10.05								49.46	34.48	37.25
	23					11.94		6.83								17.98	17.86	29.34
	24					19.77		8.55								53.16	53.33	34.09
	25					14.87		12.1								54.33	77.93	26.17
IS-88	3	3.56	8.89			105		106.48	19.18				33.14		16.74	96.77	15.79	343.44
	5	5.85				148.64		342.12					170.53		37.08	184.44	34.01	170.69
	10	1.69	15.76			518.82		83.74	49				151.22		36.48	224.86	15.23	376.48
	17					52.14		187.81	10.43				111.43		39.49	126.37	20.49	76.54
	18					32.04		59.37					42.05			49.09	13.63	68.71
	19					43.85		44.2								33.35	7.55	33.3
	20					60.06		37.3					51.07		14.37	42.62	15.13	34.09
	21					63.21		27.34					39.07			44.61	14.76	38.04
IS-89	4					79.11		50.38	29.58				2501.95		131.67	439.82	15.79	38.83
	5					123.01		30.9							66.25	363.76	19.17	56.16
	6	6.92	18.52	2.99	60.25	4609.33		511.04	19.97				1822.54		749.02	1984.05	88.18	101.53
	7					809.3		631.89					51.07		147.86	599.7	32.87	65.57
	8					30.24		62.73					101.99			31.1	34.29	15.82
	9					688.52		34.28							42.52	248.37	55.63	96.85
	10					402.3		23.93							20.3	140.93	32.3	67.14
	11					241.19		20.51								75.36	18.7	60.87
	12					199.91		19.24								73.65	21.34	56.16
	13					707.72		57.79							31.66	168.39	47.89	110.89
	14					857.64		129.59	11.62				183.48		194.15	539.7	91.96	77.32
	15					182.88		24.83								76.95	13.91	43.57
IS-93	7					15.39		29.9								90.15	14.09	16.87
	8	0.04				10.72		34.05								42.93	23.76	25.25
	10	1.21				57.38		59.83								154.94	37.91	33.96
	18					2.5		5.74									9.29
	19					2.75		10.82									4.3
	20					2.97		48.87								13.01	13.48
	21					2.08		18.51								12.32	16.4
	22					72.65		14.47									8.69	24.68
	23					9.04		19.92								17.81	63.32	40
	24					4.4		12.79								13.01	54.67	35.52
	25					26.84		42.18	8.57				21.68			18.55	87.01	25.46
	26					15.47		11.1								21.88	69.41	19.81
	27					12.41		6.54								15.07	29.56	21.24
	28					17.83		392.84	4.19	13.47					25.74	278.09	90.69	26.39
	29					12.49		6.15								12.44	18.23	18.85
	30					11.31		497.28	3.46						18.7	212.63	87.01	18.85
IS-94	5	1.1		5.82	294.28	2224.64		66.9	4.19						29.15	631.69	92.76	36.42
	6			2.49	173.09	1009.07		38.68							7.1	120.45	52.62	30.08
	7			1.09	92.95	491.94		27.42	3.28						3.42	76.2	36.3	35.52
	8			1.27	114.1	443.53		75.66	3.64						6.13	131	48.08	35.52
	10					138.96		7.72								29.32	19.05	28.24
	11					112.3		6.94								22.44	26.82	23.59
	12					90.27		15	3.46							43.51	63.6	27.78
	14					57.12		53.47	10.21				125.27		3.42	115.1	64.61	21.71
	15					76.55		10.97								34.69	51.25	18.85
Sample	Bleed Day	IL-1β	IL-2	IL-4	IL-5	IL-6	IL-7	IL-8	IL-10	IL-12	IL-13	IL-17	G-CSF	GM-CSF	IFN-γ	MCP-1	MIP-1β	TNF-α
NS-20	9					7.6										42.15	5.51
	11					9.58										9.36	2.5
	12					8.13										8.13	1.82
	13					5.14		13.37							14.88	38.8	4.92
	14					4.17										9.43	6.57
NS-22	8					4.94											3.74
	10	1.6				4.28										3.43	9.15
	11					1.87										4.35	10.04
	15	2.08				3.45							29.15			26.89	8.89
	16	2.88				2.45		13.62							8.63	23.43	6.82
	21					2.54									3.62	24.3	5.59
NS-33	1					9.71		2.68								14.58	2.95	11.83
	3					7.65										12.81	6.53
	4					4.81									3.85	5.56	5.26
	5					6.65										4.83	2.45
	6	1.13				10.84		18.04					81		15.1	28.83	5.19
	8					11.99		5.95		8.53						15.74	16.33	161.33
NS-87	10					35.9		71.7	14.6						54.89	461.47	34.53	18.92
	11					56.85		79.63	6.07						10.48	275.02	61.35	78.46
	12					17.17		27.06								38.06	13.56	56.1
	15					17.26										8.44	24.56	24.48
	16					169.34		14.82								46.94	66.89	73.56
	17					46.34		3.85								8.84	22.22	47.15
	18					13.07		4.84							4.59	2.64	11.84	45.86
	19					61.22										4.71	39.41	38.01
	20					104.66		41								16.64	30.05	63.65
	21			1.61	52.6	270.76		35.34	3.44						3.23	21.28	28.97	68.62
NS-90	4	1.48				98.36		25.55								15.98	9.51	41.99
	5					79.81		10.61								13.25	7.83	40.41
	6	3.71				63.35		127.53							4.37	43.98	29.27
	7	2.06				48.81		90.26							3.05	30.63	22.85
	8					75.83		15.67								44.06	29.52
	9	3.91				28.51		107.17							4.82	34.68	30.73
	10					57.3		3.7								11.21	15.44
	11	2.8				82.24		6.64								19.46	23.24	15.27
	12					41.8		3.44								3.16	10.07
	13					37.6		3.61								12.68	12.72
	15					32.72		3.36								15.34	15.34
	16					30.35		27.68							5.27	61.08	20.46
	19					149.5		14.57							3.7	37.39	19.77
NS-96	7					10.58		5.24								15.99	21.35	23.59
	8					11.84		28.71	3.83						14.59	193.74	25.66
	9					15.79		9.54								29.12	22.45	26.39
	10					16		47.76	3.83						5.64	201.63	43.65	22.65
	11					12.94		10.45								21.09	26.6	29.16
	12					29.18		10.32	3.46							55.37	40.3	25
	13	2.66				28.07		13.7								73.16	30.27	34.62
	14					18.28		38.81	5.29						5.47	258.57	50.28	29.16
	15					23.15		7.85								28.79	25.3	25.46
